# Supplementary material for: A Fast and Cost-Effective Genotyping Method for CRISPR-Cas9-Generated Mutant Rice Lines
Source: Plants (Basel). 2023 May 31;12(11):2189. doi: 10.3390/plants12112189 (PMC10255347; doi:10.3390/plants12112189)
Supplement: Supplementary file 1 [file plants-12-02189-s001.zip]

Archive with 2 entries (2 files):
- plants-2343825- Figure S1.pdf
- plants-2343825- Table S1.pdf
